# Supplementary material for: Understanding Information Needs and Barriers to Accessing Health Information Across All Stages of Pregnancy: Systematic Review
Source: JMIR Pediatr Parent. 2022 Feb 21;5(1):e32235. doi: 10.2196/32235 (PMC8902674; doi:10.2196/32235)
Supplement: Multimedia Appendix 1 [file pediatrics_v5i1e32235_app1.xlsx]

## Sheet: CASP
Multimedia Appendix 1. Detailed information about the Critical Appraisal Skills Program (CASP) review of the included papers.
Question	1	2	3	4	5	6	7	8	9	10	11	12	13	14	15	16	17	18	19	20	21	22	23	24	25	26	27	28	29	30	31	32	33
1. Was there a clear statement of the aims of the research?	✓	✓	✓	✓	✓	✓	✓	✓	✓	✓	✓	✓	✓	✓	✓	✓	✓	✓	✓	✓	✓	✓	✓	✓	✓	✓	✓	✓	✓	✓	✓	✓	✓
2. Is a qualitative methodology appropriate?	✓	✓	✓	✓	✓	✓	✓	✓	✓	✓	✓	✓	✓	✓	✓	✓	✓	✓	✓	✓	✓	✓	✓	✓	✓	✓	✓	✓	✓	✓	✓	✓	✓
3. Was the research design appropriate to address the aims of the research?	✓	✓	✓	✓	✓	✓	✓	✓	✓	✓	✓	✓	✓	✓	✓	✓	✓	✓	✓	✓	✓	✓	✓	✓	✓	✓	✓	✓	✓	✓	✓	✓	✓
4. Was the recruitment strategy appropriate to the aims of the research?	NA	✓	✓	NA	✓	✓	NA	✓	NA	NA	NA	NA	✓	✓	NA	NA	NA	✓	✓	✓	✓	✓	✓	✓	✓	✓	✓	✓	✓	✓	NA	NA	NA
5. Was the data collected in a way that addressed the research issue?	✓	✓	✓	✓	✓	✓	✓	✓	✓	✓	✓	✓	✓	✓	✓	✓	✓	✓	✓	✓	✓	✓	✓	✓	✓	✓	✓	✓	✓	✓	✓	✓	✓
6. Has the relationship between researcher and participants been adequately considered?	NA	✓	✗	NA	✓	✓	NA	✓	NA	NA	NA	NA	✓	✓	NA	NA	NA	✓	✓	✓	✓	✓	✓	✓	✓	✓	✓	✓	✓	✓	NA	NA	NA
7. Have ethical issues been taken into consideration?	NA	✓	✗	NA	✓	✗	NA	✓	NA	NA	NA	NA	✓	✓	NA	NA	NA	✓	✓	✓	✓	✓	✓	✓	✓	✓	✓	✓	✓	✗	NA	NA	NA
8. Was the data analysis sufficiently rigorous?	NA	✓	✓	✓	✓	✓	✓	✓	✓	✓	✓	✓	✓	✓	✓	✓	✓	✓	✓	✓	✓	✓	✓	✓	✓	✓	✓	✓	✓	✓	✓	✓	✓
9. Is there a clear statement of findings?	✓	✓	✓	✓	✓	✓	✓	✓	✓	✓	✓	✓	✓	✓	✓	✓	✓	✓	✓	✓	✓	✓	✓	✓	✓	✓	✓	✓	✓	✓	✓	✓	✓
10. How valuable is the research?	✓	✓	✓	✓	✓	✓	✓	✓	✓	✓	✓	✓	✓	✓	✓	✓	✓	✓	✓	✓	✓	✓	✓	✓	✓	✓	✓	✓	✓	✓	✓	✓	✓
1. Linden (2012); 2. Song (2013); 3. Van de Belt (2014); 4. Carlsson (2015); 5. Owusu-Addo (2016); 6. Guerra-Reyes (2016); 7. O'Donnell (2016); 8. Narasimhulu (2016); 9. Sayakhot (2016); 10. Netting and Allen (2017); 11. Storr (2017); 12. Boztas (2017); 13. Rotich and Wolvaardt (2017); 14. Guerra-Reyes (2017); 15. Artieta-Pinedo (2018); 16. English (2018); 17. de Man (2018); 18. Kamali (2018); 19…
